# Supplementary material for: Application of a MALDI-TOF analysis platform (ClinProTools) for rapid and preliminary report of MRSA sequence types in Taiwan
Source: PeerJ. 2018 Nov 7;6:e5784. doi: 10.7717/peerj.5784 (PMC6228551; doi:10.7717/peerj.5784)
Supplement: Supplemental Information 2 [file peerj-06-5784-s002.xlsx]

## Sheet: 工作表1
TYPING	2082.13	2415.79	2430.49	2880.03	2980.45	3276.8	3876.96	3892.91	6553.03	6593.54
ST5	1946.72				862.248				423.129
ST5		12215.8	3611.94		2051.19				638.293
ST5								1470.83	773.821
ST5		8822.92	2826.62		1678.13				774.978
ST5								3049.93		660.1
ST5	2033.84				980.7				410.416
ST5					2470.93			2038.28	1402.41
ST5	2081.62	10747.9	9563.59		1666.58			1185.36	838.664
ST5									723.015
ST5									972.835
ST5
ST5									829.158
ST5	2714.91				4130.02				715.595
ST5		7821.58	2077.3		4515.11
ST5		4895.86	2394.83
ST5	1203.14	2501.72	8166.57					808.047	605.46
ST5		4219.94	8028.93					1367.31	1262.08
ST5		1879.33	1151.79		1045.27				696.548
ST5									496.744
ST5		1248.46			979.469				728.288
ST5		1629.91	2864.76
ST5		1642.77	3202.18						794.301
ST5		2408.12	2935.64					954.803	545.788	548.656
ST5								1697.04	717.618
ST5								1379.13	586.139
ST5	1940.1		1914.73		968.572				675.49
ST5		2352.89	3739.06					2482.59
ST5		13278.4	3320.46		1948.07			1949.96	1526.08
ST5								1341.37
ST5		52403	13128.7	2020.4	6560.27			1879.78		2281.39
ST5									640.049
ST5
ST5	2011.45				919.491				1018.77
ST5		12168.7	18967.5					959.63	727.475
ST5		1070.28			784.763				1475.41
ST5					783.729				892.215
ST5		3708.54	1907.35		1889.13				825.125
ST5									827.733
ST5		20698.1	6020.22		3339.02			2516.85	1478.72	1719.24
ST5								1756.72
ST59									1748.93
ST59									1621.47
ST59	1916.54						1457.43		1360.49
ST59									2069.65
ST59							2540.15		1468.27	1035.59
ST59							2448.49			5562.02
ST59							2012.47		1066.91	1564.79
ST59	1294.98								1409.22
ST59	809.623								324.238
ST59							1566.09		1148.08
ST59	1438.69						3974.2		1276.97
ST59	3285.11								1360.66
ST59	1975.86								2045.79
ST59									1015.26
ST59									1121.51
ST59	669.575						448.677		407.622
ST59									1838.24
ST59									1191.56
ST59						752.028			2057.68
ST59						991.225			1893.8
ST59									1719.18
ST59
ST59							864.688
ST59									616.872
ST59		61307.1	35015.2		4104.59			6803.85
ST59										4924.17
ST59							2062.76		1551.5	1464.77
ST59							2553.75		1625.7
ST59									1104.15
ST59									1509.68
ST59							2163.64		2020.28
ST59							1059.8		2043.16
ST59						979.043			1851.22
ST59							1157.25		775.334	2453.29
ST59		16403.9	19633.7						668.773
ST59							2893.98			1063.76
ST59							1045.21		1856.85
ST59							1357.79		1426.24
ST59									1415.93
ST59									2681.83
ST59									1447.74
ST59							1441.38
ST59	996.964								535.434
ST59									1311.41
ST59							4552.9			1794.88
ST59									1530.54
ST59		3248.34	830.077		1238.38		1379.12		815.718	846.202
ST59		6462.75	1257.86	2050.96	1244.35		811.106			1188.38
ST59							1125.46		1929.9	1037.82
ST59									1546.17
ST59							1461.33		2037.02	1131.56
ST59						612.083	535.13		2208.98	350.979
ST59									1041.57
ST59							1482.75		786.288	776.69
ST59							1331.84		1097.01	725.729
ST59							2409.32		1550.97	1130.56
ST59						659.188			2513.71
ST59							1713.13			817.658
ST59		30921.8	8839.94	5248.27	3346.92		4081.81			2295.83
ST59									624.876
ST59									933.162
ST59	1243.9								1055.09
ST239						811.259			1122.71
ST239		2520.38			1705.51					777.492
ST239		1351.29								249.118
ST239			1843.73	1682	2961.77
ST239
ST239			1843.73	1682	2961.77
ST239		20121.7	7847.91	11025.7	2273.26
ST239		5991.46	1137.98	1974.73	1584.03					452.019
ST239						377.305			1280.1
ST239		7235.17	1353.45	3174.08	9041.52					478.535
ST239		607.123			588.124					325.1
ST239		7471.48	1595.61	1919.83	1040.8
ST239		1598.51			1385.66					624.837
ST239		19854.6	7748.33	3290.21	2469.3		1020.05			1393.41
ST239		11738.7	1997.87	2920.47	1265.96					479.158
ST239		29661.4	9213.11	6134.59	3718.32					1595.89
ST239		20100.7	13082.1	16489.4	4904		2663.28			947.707
ST239		10069.3	6340.13	5828.43	1850.1		850.998			567.494
ST239		7993.82	2045.1	1808.05	815.07					519.337
ST239		19160	4865.6	3327.34	1821.2
ST239										331.302
ST239		35954.3	18336.5	8093.33	2353.43		1187.26			753.805
ST239		20130.4	7217.3	8077.59	2662.51					813.602
ST239					1184.29					883.109
ST239				1229.19	981.928					651.825
ST239				7682.58	1889.62					965.259
ST239										213.973
ST239	2470.83				2123.8					772.764
ST239				1920.46	1885.35					773.788
ST239		6909.4	3341.42		4767.1					1187.23
ST239		1564.03								785.387
ST239										914.285
ST239		55477.3	44809	6432.49	8186.93		1975.33			1129.63
ST239		5350.99	656.158	1676.38	1093.33					846.829
ST239					1575.75					864.998
ST239	4269.34	6233.46					1790.24
ST239
ST239										633.961
ST239		9040.62	2647.19		2151.64		1001.44			831.192
ST239
ST239					762.649					618.666
ST239										961.548
ST239									670.171
ST239					1462.39
ST239		47548.2	23924.6	5278.04	7092.61		1846.37			688.789
ST239	1653.05
ST239			25009.1	24123.7	9384.01		4911.61
ST239		17639.5	17480.3	15386.2	5095.44		1951.69			987.668
ST239
ST239		6499.11		2735.08	2665.44					727.904
ST239		5053.17	8879.99				2431.56		1155.05	1211.76
ST239	1233.22									741.993
ST239		27676.3	7741.86	5473.12	2976.77					721.932
ST239		2066.94		1256.25	887.508					276.656
ST239		19814.1	19097.9	14479.6	3521.44		2058.18			1182.52
ST239							1039.04			550.539
ST239		29908.1	13944.1	18582.7			5154.64			3026.45
ST239					2085.46
ST239										514.814
ST239										285.374
ST239							1138.09			1239.51
ST239		15618.7	3538.53	3351.08	1714.58					621.116
ST239		3129.71			1163.64					601.601
ST239		6817.86	3035.72							608.864
ST239
ST239							2567.12		1490.52
ST239			819.939							648.705
ST239		39564.4	11464.8	17411	5180.76		1571.7			1107.74
ST239										1008.13
ST239										1353.04
ST239		5706.02	1127.67		1848.79				558.235	762.348
ST239		35293.6	11196.9	22176.1	4985.85		1047.82			884.963
ST239		1941.88
ST239
ST239
ST239
ST239		23905.1			6366.05
ST239		39456.3		20471	7446.27		1890.71			1965.28
ST239										655.675
ST239		10409.8	16804.9							534.871
ST239										838.013
ST239		7771.67	1880.78	3484.34	1549.41		1515.23			1338.85
ST239		968.623								1077.19
ST239		9448.12	1897.4	1315.12	1293.15					952.324
ST239							2912.09		888.196	1190.04
ST239		8408.31	2038.52	1964.19	1214.99					848.791
ST239		17633.4	3327.88	2836.66	1771.04		2047.24			1777.58
ST239		30341.1	36539.4				2623.91			926.474
ST239							1781.48		573.411	1247.61
ST239										812.372
ST239									441.791	789.709
ST239							3843.56			1822.19
ST239		3072.19	3834.67
ST239		1772.42	2191.31							626.754
ST239		39617.7	27631.4		1371.57		2216.16			1012.66
ST239		39985.9		13738.1	5095.07		1454.51			2088.21
ST239		16834.5	21722				1311.03			583.659
ST239		2456.62	5417.61							440.795
ST239		58856.7	16732.2	31442.4	7609.28		1826.78			4219.68
ST239		1664.78	3213.35
ST239		10978.7	7299.71				2460.25			1231.01
ST239		1315.99			1075.79
ST239										849.572
ST239		60126.3	18063.4	26675.2	2261.75		3528.18			4528.24
ST239							2205.78		683.141	1669.54
ST239		30623.3	16884.2	10564.4	3458.28		1740.34			1568.37
ST239		29209.5	16577.6	24244.7	6758.45		2388.86			2405.45
ST239					4155.75					698.451
ST239		57896.7		29366.3	4193.02		1884.34
ST239		56593.9	14447.5	29733.2	6609.36		1857.55			1128.84
ST239		808.432	2074.14
ST239				3541.8	3312.89					777.974
ST239		55666.1	51821.1	2244.88	2970.64		3014.42			1323.6
ST239		20084.4	6319.64	4899.69	1522.8		2582.91			1430.91
ST239		8536.69	1997.62	1724.3	1047.98		1038.64		633.473	1192.1
ST239		1335.67								450.855
ST239		5767.21	1039.24	964.902	1152.96					620.494
ST239		653.389			544.264				599.43	709.773
ST239		11402.3	2260.74	1828.62	1008.47		1329.73		848.738	1212.19
ST239		20360.5	5260.67	5571.94	1592.44		2799.95		789.004	1062.05
ST239		42405.7	15394.1	3018.19	2281.62		1202.29			655.077
ST239		20491.5	10432.6	15633.4	1954.59		3592.6			2225.77
ST239							1801.74		702.301	1123.59
ST239		29834.4	9125.12	10885.3	2905.45		1719.64			1629.44
ST239		20665.5	7181.66	7675.85	2950.27		2886.59			1264.19
ST239		10939.2	2450.3	1726.59	1440.43		892.806			891.882
ST239		2505.8	508.425	1687.93	958.42					923.149
ST239		953.977		455.863	447.155					676.143
ST239		1808.29								1541.5
ST239					842.438					754.393
ST239					2431.55					651.259
ST239					2431.55					651.259
ST239		2493.92	1291.76		1937.43					949.451
ST239										685.929
ST239		20324.6	7241.72	8081.63	2481.91		2752.41			1942.75
ST239							1892.09
ST239										843.712
ST239										1141.11
ST239		195.848	506.007				122.981			98.3573
ST239										676.212
ST239		20289.9	6361.16	1291.11	2875.63		2088.6		734.171	1066.06
ST239										496.898
ST239		5081.16	1016.51		947.22		774.447			761.139
ST239		19552.4	8953.35	5555.71	3469.95		2593.47			2272.4
ST239		3641.28	1144.68	1214.13	873.744					672.4
ST239		20907.2	8673.24	16764.1	2335.4		2882.65			2710.12
ST239		18463.2	17687.8				2610.88			1227.57
ST239		14264.5	3590.35	6193.11	2161.24		1833.67			1922.62
ST239		19434.4	7523.27	5129.54	3969.57		3633.11			2070.06
ST239		4586.24	927.547	2170.79	1581.21		614.076
ST239		20279.4	6075.39	8532.56	2633.69		3056.78			2543.76
ST239		1295.35								395.933
ST239										532.543
ST239		22445.8	4599.58	4919.27	2692.77		3373.81			2037.13
ST239		10718.5	1737.42	997.111	2727.69		1371.78			1356
ST239							1950.2		1489.81	3555.85
ST239		17131.4	2929.15	3213.29	1095.17		1904.52			2163.24
ST239
ST239									1527.68
ST239		27476.1	7245.75	5039.37	4075.4		2607.92			1435.77
ST239		10144	1724.01		2654.76		2008.18		871.791	998.708
ST239		20794.9	7391.67	7848	4530.9		2276.67			2034.72
ST239		20297.4	4839.96	8463.17	2536.2		1786.89			1509.1
ST239		6663.25	1226		2480.18		1806.55		915.685	1027.59
ST239		20394.2	10098.8	13658	5235.32		3235.83			1755.01
ST239		20189.2	4667.46	12592	2378.9		3422.58			2587.36
ST239		8473.56	1564.18	3273.11	2443.15		3549.79			1421.75
ST239		8611.4	1478.88	1853.09	1684.45		1709.72		1012.13	2045.45
ST239								2326.7	795.951	935.406
ST239		29653.7	9593.73	12512.5	6102.49		3919.02			2743.44
ST239		20035.4	10486.2	3707.82	5118.46		2876.7			1534.35
ST239							3035.51		802.984	1663.81
ST239		10297.6	2819.89	2328.14	2852.55		2468.57			1529.71
ST239		20925.2	6180.72	9305.07	3924.37		3010.85			2685.78
ST239		11028.6	1899.44	1270.68	2585.48		1455.04			785.213
ST239								1241.02	1029.81	547.337
ST239		20695.9	11984.7	4882.68	9709.76		6494.54			1713.95
ST239		1834.67			550.039					755.443
ST239		2161.24	1825.55		1512.77
OTHER							468.019
OTHER		2835.03	2590.01	859.693	1886.72					1423.63
OTHER										913.659
OTHER							4094.09			2256.64
OTHER							3045.53		912.429	996.818
OTHER		5755.56	1018.99	852.858	1036.16					1103.82
OTHER		854.337							526.476	537.899
OTHER									746.58
OTHER		30076.4	7303.68	6492.68	3612.85		2510.31			1314.55
OTHER		20906.9	8350.54	9825.1	5189.81		4958.13			1684.01
OTHER		28925.9	4979.41	3424.88	4069.75		3138.74			1714.49
OTHER		20648.3	5679.66	2481.09	5046.36		3073.98			1288.87
OTHER	958.214								327.972
OTHER					1679.72				765.504
OTHER	943.459								868.499
OTHER	1085.52			1244.33			1644.4		814.362
OTHER							3489.48		2254.72
OTHER	1300.93						1451.46		1375.4
OTHER							1644.66		1168.37
OTHER							3922.85		1658.65
OTHER				2614.87	3156.03			2501.25
OTHER					838.95			1614.89	988.035
OTHER					2124.62			2609.14	1518.98	1980.38
OTHER								3767.67	1496.86	2132.79
OTHER					1050.76				1560.35
